# Supplementary material for: A 3D basicranial shape-based assessment of local and continental northwest European ancestry among 5th to 9th century CE Anglo-Saxons
Source: PLoS One. 2021 Jun 23;16(6):e0252477. doi: 10.1371/journal.pone.0252477 (PMC8221467; doi:10.1371/journal.pone.0252477)
Supplement: S2 File — (TXT) [file pone.0252477.s002.txt]

[individuals]
236
[landmarks]
34
[dimensions]
3
[names]
mEAdvb409
fEAdvb420
fEAdvb425
fEAdvb328
fEAdvb385
mEAdvb306
fEAdvb327
fEAdvb425
mEAdvb290
fMAbn784
mMAbn785
fMAbn854
fMAbn855
fMAbn859
fMAbn880
fMAbn881
mMAbn882
mMAbn883
mMAbn884
fMAbn885
fMAbn886
mMAbn889
mMAbn891
mMAbn892
fMAbn894
mMAbn895
mMAbn2439
mMAbn2954
mMAbn3055
fMAbn3056
mMAbn3057
fMAbn3058
mMAbn3060
mMAbn3072
mMAbn3073
mMAbr506
mMAbw36
mMAbw16
mMAbw18
mMAbw19
mMAbw24
mMAbw25
fMAbw27
mMAbw28
mMAbw29
mMAbw30
mMAbw32
mMAbw33
fMAbw35
mMAbw37
mMAbw38
mEAerw2
mEAerw4
fEAerw203
mEAerw302
fEAerw333
mEAerw384
fEAerw457
fEAerw570
fEAerw600
fEAerw612
mEAerw4238
fEAerw4411
fEAboh1
mEAboh3
mEAboh4
fEAboh9
fEAboh10
fEAboh144
mEAboh24
fEAboh28
fEAboh68
fEAboh71
mEAboh97
fEAboh106
mEAboh110
mEAboh116
fEAboh117
mEAboh118
mEAboh120
mEAboh121
mEAboh122
fEAboh124
mEAboh134
mEAboh180
fEAboh188
fEAboh196
fEAboh209
fEAboh28
mBBpby15
mBBpby94
fBBpby100
mBBpby107
fBBpby110
mBBpby114
mBBpby118
mBBpby119
fBBpby126
mBBpby142
mBBpby143
mBBpby144
fBBpby155
mBBpby177
mBBpby185
mBBpby207
mBBpby212
mBBpby255
fBBpby276
mBBpby284
mBBpby286
mBBpby290
mBBpby298
fBBpby309
fBBpby322
mBBpby381
mBBpby392
mBBpby393
fBBpby398
mBBpby401
mBBpby403
fBBpby500
fBBpby566
fBBpby568
fBBpby574
fBBpby625
fBBpby638
fBBpby642
fBBpby644
mBBpby650
fBBpby654
mBBpby658
fBBpby679
fBBpby684
fBBpby707
mBBpby743
fBBpby1004
fBBpby1022
fBBpby1030
fBBpby1095
mBBpby1225
fBBmdc64
mBBmdc69
fBBmdc78
mBBmdc80
mBBmdc92
mBBmdc94
mBBmdc95
mBBmdc97
mBBmdc98
fBBmdc101
mBBmdc105
mBBmdc110
mBBmdc112
fBBmdc61
fBBmdc62
mBBmdc71
fBBmdc115
mBBmdc63
mBBmdc74
fBBmdc75
fBBmdc76
fBBmdc77
fBBmdc79
mBBmdc90
fBBmdc99
mBBmdc102
mBBmdc104
fBBmdc60
mBBmdc70
fBBmdc89
mBBpby19
fBBpby31
fBBpby103
mBBpby109
mBBpby113
fBBpby121
mBBpby208
mBBpby221
mBBpby247
mBBpby277
fBBpby305
fBBpby385
fBBpby515
fBBpbyhgr352
mBBpbyhgr1347
fBBpbyhgr1519
mBBpbyhgr1887
mBBpbyhgr1983
mBBpbyhgr2045
mBBmdcFln959
mSjdenA
mSjdengb
mSjdeng5
mSjdeng6
mSjdeng30
mSjdenUR
fSjden4005
fSjden4
fSjdenKL
mSjdenS25
mSjdenS26
fSjdenS27
fSjdensh
mSjden64
mSjdenStby
mSjdenTby
mSjdenV3
mSjdenV82
mSjden1645
mSjdenVV1
mSjden3983
fSjden1513
fSjden1537
mSjden19
fSjden12
mSjdenS1
fSjdenS2
fSjdenS5
mSjdenS9
fSjdenS14
mSjdenS31
fSjden5
mSjdenE
mSjdenJ
mSjdenN
fSjdenVe1
mSjdenVe2
mSjdenVeA
mSjdenKel
mSjdenKap
fSjdenKay
mSjdennbh
mSjdenKlmr
mSjdenKhH
mSjdenTab
mSjdenTSB8
[rawpoints]
''Advb409
0.467483	-0.0684753	-3.99187
0.270632	-0.0746499	-4.68063
0.0635601	0.173147	-3.88989
-0.111484	0.2011	-4.56781
-0.294631	-0.160274	-4.19014
-0.251629	0.247146	-4.17441
0.190882	0.13151	-3.8644
0.165409	0.276958	-3.91311
0.25694	0.268302	-4.011
0.269611	0.342023	-3.95718
0.241078	0.239324	-4.13511
0.276739	0.23786	-4.09067
0.305356	0.293362	-4.05525
0.296748	0.21665	-4.12888
0.349358	0.204017	-4.16604
0.296505	0.213532	-4.19387
0.404356	0.173458	-3.94146
0.353774	0.185381	-4.05939
0.343621	0.189549	-3.98872
0.298736	0.19237	-3.92345
0.0123108	0.211061	-4.65039
0.0224843	0.300409	-4.59713
0.132247	0.306058	-4.54956
0.130235	0.361317	-4.58943
0.197161	0.264629	-4.43028
0.187348	0.261789	-4.48293
0.203635	0.321396	-4.54489
0.243732	0.244135	-4.45193
0.322606	0.213818	-4.4276
0.263806	0.211276	-4.39342
0.221699	0.200889	-4.67927
0.238219	0.218647	-4.55196
0.204832	0.24289	-4.6106
0.121867	0.234843	-4.64732
''Advb420
0.155609	-0.054798	-3.83942
0.125595	-0.0947218	-4.5207
-0.251045	0.181107	-3.79487
-0.322939	0.165864	-4.48987
-0.547742	-0.13483	-4.1383
-0.538587	0.135065	-4.15557
-0.171898	0.164177	-3.77183
-0.154044	0.267561	-3.84365
-0.0641286	0.257169	-3.91675
-0.0551741	0.316043	-3.88623
-0.0354174	0.265854	-4.01785
-0.0234313	0.221004	-3.98625
0.00256956	0.286585	-3.95713
0.0277739	0.202661	-4.03661
0.0748725	0.180505	-4.0683
0.0233054	0.166221	-4.07908
0.0702495	0.183973	-3.8378
0.0364199	0.179834	-3.95529
0.0168093	0.193064	-3.87335
-0.0335853	0.200108	-3.83676
-0.23277	0.126297	-4.55006
-0.1913	0.262256	-4.50009
-0.0877336	0.260121	-4.43859
-0.0788204	0.297236	-4.47012
-0.0457877	0.283303	-4.34344
-0.0711778	0.226459	-4.41443
-0.042355	0.269505	-4.41398
-0.0159947	0.208973	-4.34116
0.0309273	0.161913	-4.31621
0.00495474	0.191989	-4.30005
0.0284408	0.165961	-4.53108
0.0129252	0.170818	-4.41423
-0.0253603	0.182533	-4.48815
-0.090938	0.193199	-4.52026
''Advb125
0.170802	-0.0479333	-3.71503
0.603863	-0.0855895	-4.25293
-0.251024	0.0411316	-4.01419
0.166297	0.0504728	-4.53832
-0.145467	-0.317425	-4.36887
-0.177855	0.152263	-4.37021
-0.190819	0.0260816	-3.90381
-0.168726	0.225347	-3.97867
-0.0633517	0.204931	-3.95166
-0.0927813	0.271433	-3.9308
0.0308984	0.208824	-4.02503
-0.0180589	0.204973	-3.95473
-0.00750181	0.221105	-3.92581
0.0654864	0.189276	-3.98178
0.130937	0.194369	-3.96347
0.127998	0.174562	-4.02031
-0.00384164	0.178294	-3.79299
0.0577658	0.171486	-3.88792
-0.0159852	0.169201	-3.85026
-0.0759425	0.144116	-3.85883
0.300419	0.0531544	-4.50984
0.213547	0.236878	-4.48168
0.256168	0.228002	-4.37937
0.261105	0.307244	-4.41587
0.208203	0.210666	-4.28451
0.2436	0.195597	-4.32539
0.298493	0.245915	-4.32857
0.273086	0.213188	-4.23747
0.305104	0.194193	-4.17546
0.254252	0.18653	-4.17563
0.430554	0.216891	-4.37272
0.347128	0.203118	-4.28151
0.360283	0.209536	-4.35453
0.342812	0.18564	-4.42027
''Advb328
0.437322	0.00465413	-4.08596
0.165404	0.153083	-4.72038
-0.120582	0.144118	-3.85829
-0.37086	0.25078	-4.48456
-0.420386	-0.235137	-4.18071
-0.477755	0.206334	-4.08887
0.0323691	0.0906967	-3.86182
-0.00273806	0.316489	-3.89825
0.0691939	0.34771	-3.99112
0.0969864	0.402575	-3.93295
0.0581419	0.3095	-4.09889
0.0710928	0.279565	-4.05727
0.118312	0.355603	-4.03869
0.11012	0.330793	-4.14623
0.157656	0.337879	-4.21048
0.0801825	0.313993	-4.20355
0.281239	0.26568	-3.9784
0.219085	0.297273	-4.07788
0.211218	0.291473	-4.00227
0.153313	0.252261	-3.94485
-0.280143	0.244624	-4.58053
-0.278422	0.401551	-4.42826
-0.136603	0.403707	-4.38368
-0.154155	0.479363	-4.39861
-0.100406	0.298588	-4.31615
-0.102361	0.38063	-4.36555
-0.067758	0.402805	-4.37246
-0.0262111	0.305598	-4.32451
0.0470401	0.229505	-4.30056
-0.0138777	0.274718	-4.27672
0.00451213	0.385173	-4.55811
0.0157325	0.337326	-4.42486
-0.0330618	0.3627	-4.4866
-0.120499	0.35662	-4.52693
''Advb385
0.0130308	0.191599	-4.77086
-0.37827	-0.0244945	-4.2395
0.397012	0.235759	-4.45933
0.0223952	0.0620039	-3.9682
0.356478	-0.16982	-4.27295
0.383845	0.1555	-4.11311
0.297013	0.270496	-4.59664
0.293171	0.379406	-4.48815
0.150623	0.394207	-4.49135
0.198069	0.471686	-4.51951
0.0880644	0.354444	-4.42707
0.100378	0.37054	-4.46328
0.0933673	0.420526	-4.48016
0.032519	0.357752	-4.44689
-0.0387957	0.349428	-4.43313
-0.0142102	0.322097	-4.41542
0.0962388	0.388998	-4.64066
0.0395795	0.34707	-4.56705
0.11064	0.371537	-4.58072
0.178333	0.381738	-4.57971
-0.0867777	0.0453209	-3.99568
-0.0891084	0.243499	-3.98407
-0.130052	0.258782	-4.09403
-0.139044	0.301731	-4.03684
-0.0740084	0.279296	-4.17226
-0.132275	0.259811	-4.12558
-0.16526	0.287656	-4.12593
-0.129823	0.281195	-4.19846
-0.160196	0.298033	-4.26867
-0.106348	0.286997	-4.26035
-0.29276	0.187629	-4.09522
-0.195823	0.229626	-4.17401
-0.220696	0.219017	-4.10162
-0.187862	0.180638	-4.03108
''Advb306
0.419187	0.000798344	-3.57503
0.018403	0.0922475	-4.06047
0.0141598	0.174608	-3.31049
-0.287007	0.284323	-3.71692
-0.364291	-0.139868	-3.4113
-0.336722	0.159139	-3.40009
0.172995	0.0689095	-3.32885
0.103929	0.231238	-3.34885
0.170716	0.247809	-3.44706
0.185579	0.285122	-3.39435
0.132986	0.225293	-3.52982
0.149134	0.219322	-3.4995
0.203955	0.254173	-3.46109
0.162482	0.22215	-3.57842
0.177684	0.232412	-3.63706
0.134367	0.223962	-3.61946
0.324408	0.162491	-3.47865
0.268485	0.175937	-3.56692
0.266622	0.172666	-3.4936
0.246952	0.160495	-3.42602
-0.266698	0.196847	-3.88285
-0.235117	0.325964	-3.79693
-0.127212	0.350771	-3.81194
-0.152959	0.393566	-3.82422
-0.0859656	0.267337	-3.75284
-0.0834575	0.302226	-3.80916
-0.0788539	0.335423	-3.82145
0.0062015	0.298604	-3.78054
0.0541037	0.26891	-3.76538
0.0150486	0.259799	-3.74002
-0.069445	0.292781	-3.96564
-0.0151302	0.278313	-3.87772
-0.0826752	0.300577	-3.90903
-0.150744	0.286082	-3.90125
''Advb327
0.295344	0.0556989	-4.08597
-0.118049	-0.0374669	-4.89679
-0.339504	0.13665	-3.91811
-0.532163	0.156101	-4.69176
-0.59281	-0.347213	-4.30132
-0.641078	0.182171	-4.26695
-0.154829	0.177993	-3.90688
-0.208427	0.334462	-3.97706
-0.124823	0.347771	-4.07824
-0.122252	0.417495	-4.02722
-0.117034	0.28809	-4.19205
-0.0904527	0.292576	-4.15003
-0.0734469	0.357268	-4.1202
-0.0637698	0.299705	-4.23364
-0.0397083	0.247024	-4.28133
-0.0807645	0.250291	-4.27599
0.0803305	0.26106	-4.01694
0.0242028	0.276957	-4.15133
0.0171611	0.282005	-4.07435
-0.0408227	0.247103	-3.98688
-0.394623	0.141084	-4.80248
-0.35048	0.306058	-4.64775
-0.244387	0.272685	-4.63405
-0.227064	0.349072	-4.65653
-0.210329	0.179553	-4.55427
-0.200483	0.227492	-4.60015
-0.144077	0.272384	-4.62015
-0.109231	0.183885	-4.54432
-0.0630003	0.148592	-4.49983
-0.106631	0.144758	-4.47512
-0.0904615	0.185382	-4.78811
-0.116696	0.172972	-4.67996
-0.118341	0.226099	-4.70692
-0.213686	0.201704	-4.76498
''Advb425
0.170802	-0.0479333	-3.71503
0.603863	-0.0855895	-4.25293
-0.251024	0.0411316	-4.01419
0.166297	0.0504728	-4.53832
-0.145467	-0.317425	-4.36887
-0.177855	0.152263	-4.37021
-0.190819	0.0260816	-3.90381
-0.168726	0.225347	-3.97867
-0.0633517	0.204931	-3.95166
-0.0927813	0.271433	-3.9308
0.0308984	0.208824	-4.02503
-0.0180589	0.204973	-3.95473
-0.00750181	0.221105	-3.92581
0.0654864	0.189276	-3.98178
0.130937	0.194369	-3.96347
0.127998	0.174562	-4.02031
-0.00384164	0.178294	-3.79299
0.0577658	0.171486	-3.88792
-0.0159852	0.169201	-3.85026
-0.0759425	0.144116	-3.85883
0.300419	0.0531544	-4.50984
0.213547	0.236878	-4.48168
0.256168	0.228002	-4.37937
0.261105	0.307244	-4.41587
0.208203	0.210666	-4.28451
0.2436	0.195597	-4.32539
0.298493	0.245915	-4.32857
0.273086	0.213188	-4.23747
0.305104	0.194193	-4.17546
0.254252	0.18653	-4.17563
0.430554	0.216891	-4.37272
0.347128	0.203118	-4.28151
0.360283	0.209536	-4.35453
0.342812	0.18564	-4.42027
''Advb290
-0.203478	-0.132566	-4.68088
-0.119528	-0.177629	-3.97558
0.246175	0.129701	-4.65261
0.289914	0.052769	-3.97941
0.515475	-0.235838	-4.3827
0.488551	0.136987	-4.30929
0.144458	0.086044	-4.68539
0.134318	0.236467	-4.62568
0.0273772	0.225073	-4.55408
0.00907344	0.291358	-4.59426
0.0328666	0.147994	-4.44973
0.0118567	0.193784	-4.51058
-0.024693	0.206447	-4.53301
-0.0467829	0.142251	-4.46026
-0.080335	0.0873022	-4.39104
-0.0459025	0.108091	-4.38252
-0.123116	0.137237	-4.63786
-0.0760444	0.122124	-4.5354
-0.0669207	0.145705	-4.59891
-0.00556071	0.129412	-4.6532
0.205702	-0.016223	-3.9338
0.139225	0.177894	-3.95657
0.047408	0.145706	-4.00219
0.0370967	0.193721	-3.95045
0.0523659	0.0847675	-4.11037
0.0291107	0.093682	-4.05614
-0.02567	0.139461	-4.03946
-0.0490763	0.0902715	-4.11325
-0.0891721	0.0666372	-4.13158
-0.0626852	0.0665058	-4.18242
-0.0874377	0.0190484	-3.9241
-0.0413355	0.0344399	-4.03099
-0.0233179	0.0579319	-3.97149
0.0413956	0.0353141	-3.93172
''Abn784
-0.0310886	-0.0988135	-5.21087
-0.200059	-0.175343	-4.48597
0.334989	0.277689	-5.04573
0.13389	0.191262	-4.35997
0.651666	0.0425414	-4.63256
0.553905	0.250635	-4.52383
0.292356	0.209743	-5.12029
0.22657	0.325286	-5.05829
0.0760615	0.307353	-5.0183
0.0834231	0.3798	-5.05819
0.0165062	0.269116	-4.91857
0.0258327	0.287422	-4.99889
0.0320664	0.281919	-5.03775
-0.0205606	0.212256	-4.95801
-0.0727247	0.181728	-4.94066
-0.0196875	0.173375	-4.88785
-0.0128238	0.175395	-5.16769
-0.0297082	0.189774	-5.0418
0.0220098	0.216554	-5.0934
0.108408	0.220194	-5.11545
0.0731971	0.103374	-4.35103
0.0782743	0.227655	-4.38618
-0.0340934	0.236419	-4.49102
-0.0622063	0.300064	-4.43215
-0.0470455	0.231666	-4.63059
-0.0602772	0.212596	-4.57472
-0.0827775	0.210503	-4.51923
-0.0924542	0.159854	-4.6301
-0.107668	0.13471	-4.67176
-0.0624231	0.159301	-4.68799
-0.172249	0.0859358	-4.44964
-0.0968649	0.116599	-4.54305
-0.107147	0.138961	-4.48118
-0.0525429	0.139459	-4.43366
''Abn785
0.362059	-0.0495741	-5.18039
-0.387714	-0.11007	-4.84941
0.544067	0.106193	-4.62603
-0.150157	0.0805734	-4.32402
0.292571	-0.285293	-4.31687
0.296181	0.10764	-4.29153
0.561289	0.0839664	-4.81183
0.484299	0.26427	-4.77495
0.389291	0.249765	-4.86117
0.434154	0.309371	-4.89327
0.223021	0.229543	-4.8127
0.289	0.240793	-4.87009
0.330384	0.242614	-4.89398
0.215627	0.177791	-4.91492
0.166314	0.154464	-4.97324
0.155739	0.160582	-4.88824
0.402154	0.164389	-5.04673
0.292935	0.157782	-4.96414
0.387329	0.168316	-4.98465
0.454996	0.153776	-4.9456
-0.282419	0.04741	-4.42483
-0.229377	0.214794	-4.46622
-0.224531	0.225003	-4.58802
-0.269829	0.27755	-4.56784
-0.0788702	0.192987	-4.70153
-0.186902	0.207251	-4.65683
-0.218837	0.233187	-4.67176
-0.136802	0.164742	-4.76772
-0.101248	0.155581	-4.86203
-0.0508061	0.142298	-4.80049
-0.367703	0.112718	-4.72459
-0.24522	0.119993	-4.73579
-0.301766	0.140208	-4.69785
-0.314104	0.114534	-4.6034
''Abn854
0.211649	-0.0088088	-3.25024
-0.249157	-0.0186751	-3.06523
0.357405	0.0931687	-2.90165
-0.118594	0.0802176	-2.71547
0.187067	-0.183075	-2.66069
0.205462	0.0716604	-2.65458
0.361081	0.0848799	-2.98668
0.328878	0.169157	-2.95558
0.259161	0.181321	-3.00874
0.283737	0.231115	-3.02206
0.15632	0.165373	-3.00626
0.210475	0.175404	-3.02999
0.230577	0.177627	-3.04172
0.151905	0.15565	-3.05553
0.0980018	0.147555	-3.0825
0.0994162	0.141168	-3.03353
0.279255	0.122855	-3.14869
0.199679	0.128141	-3.09093
0.253949	0.135128	-3.08914
0.307853	0.12337	-3.06251
-0.178158	0.0679773	-2.77669
-0.128273	0.176067	-2.79534
-0.109574	0.170164	-2.86898
-0.157536	0.222476	-2.85629
-0.0461552	0.152402	-2.92001
-0.102836	0.145199	-2.89784
-0.107892	0.192064	-2.90881
-0.0655165	0.148304	-2.96584
-0.0509963	0.145718	-3.01432
-0.021109	0.127711	-2.98675
-0.231051	0.11576	-2.94567
-0.138368	0.120671	-2.9472
-0.17654	0.123993	-2.91705
-0.191027	0.11657	-2.86028
''Abn855
0.25677	-0.199594	-3.92109
0.188839	0.205214	-4.50567
-0.161618	0.0569103	-3.70411
-0.19466	0.458591	-4.25027
-0.540689	0.0683323	-4.06796
-0.404884	0.35915	-3.92523
-0.027699	-0.0040938	-3.71888
0.0101109	0.156092	-3.69099
0.107651	0.152947	-3.7754
0.120842	0.172685	-3.69273
0.0876624	0.208674	-3.88332
0.100395	0.148603	-3.83372
0.161528	0.161832	-3.79005
0.173433	0.161892	-3.91275
0.228831	0.148266	-3.97879
0.172059	0.172472	-3.98905
0.20754	0.000217562	-3.78309
0.19101	0.0647891	-3.86454
0.163043	0.056109	-3.80141
0.104464	0.0407768	-3.75989
-0.0957285	0.43333	-4.33946
-0.0155007	0.523786	-4.17752
0.0842031	0.460207	-4.17731
0.0906762	0.529133	-4.18387
0.106053	0.367749	-4.10007
0.0968844	0.423542	-4.14921
0.135483	0.433978	-4.15639
0.162043	0.330429	-4.13569
0.222765	0.277971	-4.12822
0.172477	0.264708	-4.11531
0.18315	0.403753	-4.31968
0.154923	0.349101	-4.21009
0.138939	0.39891	-4.25522
0.076463	0.42481	-4.27801
''Abn859
-0.486385	-0.0698239	-4.49338
0.0506386	-0.204633	-4.02884
-0.124531	0.226682	-4.76008
0.373374	0.119435	-4.34893
0.308511	-0.074859	-4.83953
0.265159	0.286722	-4.6531
-0.237536	0.16698	-4.7485
-0.171965	0.333704	-4.61789
-0.230283	0.280311	-4.51774
-0.262581	0.387483	-4.53094
-0.158357	0.243086	-4.46164
-0.223703	0.259993	-4.48547
-0.237845	0.256392	-4.43007
-0.212641	0.208282	-4.40183
-0.229914	0.17251	-4.33118
-0.186194	0.178021	-4.35214
-0.397731	0.209981	-4.5004
-0.281147	0.208242	-4.42729
-0.315415	0.217042	-4.50225
-0.311912	0.218894	-4.58401
0.347998	0.038206	-4.24339
0.25767	0.245843	-4.23189
0.173514	0.204589	-4.15505
0.20714	0.290424	-4.1544
0.0642337	0.228187	-4.25098
0.132556	0.189003	-4.21302
0.14877	0.178553	-4.12657
0.052571	0.150303	-4.20175
-0.0510338	0.130288	-4.19112
-0.0171962	0.148867	-4.25013
0.137008	0.0895602	-4.06122
0.0767184	0.112614	-4.14601
0.139382	0.11542	-4.12099
0.219719	0.0920384	-4.12109
''Abn880
0.289079	-0.131829	-2.86506
0.169027	-0.00238301	-3.35871
0.037722	0.0850186	-2.72884
-0.156011	0.231132	-3.17576
-0.340388	-0.0328396	-2.91646
-0.257344	0.232772	-2.87594
0.110695	0.0183669	-2.72938
0.118736	0.166577	-2.76679
0.173513	0.146524	-2.83515
0.196341	0.192796	-2.79932
0.172901	0.163646	-2.91845
0.187925	0.153902	-2.87033
0.206813	0.162888	-2.8625
0.203259	0.125242	-2.93234
0.228087	0.107602	-2.98571
0.190181	0.112988	-2.98175
0.278503	0.046492	-2.81661
0.224125	0.074817	-2.89992
0.228606	0.0797732	-2.8359
0.194317	0.0680174	-2.77518
-0.0927031	0.200086	-3.25379
-0.0678782	0.273323	-3.17654
0.026916	0.257182	-3.1798
0.019828	0.320257	-3.18972
0.0996813	0.235408	-3.11979
0.0798513	0.238279	-3.17505
0.0628384	0.254512	-3.19006
0.114952	0.180201	-3.14641
0.164478	0.143619	-3.13253
0.13405	0.148262	-3.11323
0.103882	0.199021	-3.28726
0.0953768	0.168188	-3.21298
0.0643227	0.194823	-3.24768
0.00570621	0.22004	-3.25614
''Abn881
0.471425	-0.417236	-4.41558
0.18594	-0.164753	-5.08214
0.191783	0.0104338	-4.09526
-0.15283	0.26415	-4.73549
-0.431051	-0.111644	-4.31526
-0.129251	0.280013	-4.29756
0.285723	-0.0783622	-4.11913
0.284263	0.113027	-4.18674
0.365611	0.082062	-4.30411
0.393185	0.108175	-4.25571
0.343748	0.0784083	-4.43776
0.388022	0.0151533	-4.36522
0.39304	0.0298003	-4.32058
0.35805	-0.0249551	-4.46006
0.36031	-0.0615354	-4.54411
0.32686	-0.00809275	-4.51424
0.500393	-0.110728	-4.29469
0.41787	-0.050946	-4.39461
0.453705	-0.0600132	-4.30235
0.417521	-0.0700181	-4.23023
-0.0938555	0.198414	-4.87686
0.0346749	0.334883	-4.75864
0.145079	0.253157	-4.78888
0.148504	0.302463	-4.82695
0.20744	0.162399	-4.70545
0.175432	0.176811	-4.80368
0.181842	0.219142	-4.82649
0.240217	0.111747	-4.76533
0.270519	0.0671452	-4.73156
0.235986	0.0761694	-4.6999
0.170846	0.150569	-4.99103
0.192978	0.110919	-4.86138
0.16011	0.186906	-4.90889
0.0736781	0.211016	-4.91722
''Abn882
0.0728743	-0.0973986	-4.47576
-0.165157	-0.158947	-3.8533
0.491199	0.151592	-4.27288
0.243609	0.0921653	-3.68554
0.642872	-0.184598	-3.88561
0.564096	0.157549	-3.91037
0.374914	0.0847937	-4.37514
0.362306	0.223294	-4.33063
0.264955	0.20451	-4.30171
0.285128	0.251662	-4.36025
0.21988	0.182711	-4.18437
0.20511	0.186885	-4.27915
0.205211	0.224895	-4.29201
0.146916	0.149801	-4.23597
0.0804656	0.133682	-4.21308
0.113498	0.136675	-4.1905
0.170385	0.120373	-4.42402
0.164219	0.135437	-4.31492
0.195439	0.145085	-4.37019
0.264449	0.135338	-4.38264
0.124561	0.00678483	-3.69011
0.133281	0.145073	-3.72172
0.0773216	0.133457	-3.81259
0.0728346	0.16319	-3.77348
0.1024	0.127832	-3.94778
0.0796318	0.143418	-3.90418
0.0400876	0.146768	-3.88161
0.0435649	0.0902671	-3.96797
0.0025237	0.0790471	-4.00179
0.052409	0.0811193	-4.01863
-0.0577368	0.0509203	-3.79772
0.0042965	0.0752415	-3.88395
-0.00348298	0.0740664	-3.83018
0.040479	0.067755	-3.76442
''Abn883
0.135231	-0.145431	-4.55328
-0.305455	-0.288638	-4.0027
0.461	0.0437839	-4.21232
0.0710569	-0.113084	-3.70616
0.489409	-0.341448	-3.88814
0.390017	0.0316341	-3.85067
0.404108	0.0218242	-4.34714
0.360963	0.164594	-4.26531
0.238539	0.179543	-4.283
0.249412	0.200568	-4.31247
0.126861	0.125039	-4.22398
0.179156	0.118217	-4.28738
0.18143	0.175378	-4.32249
0.0936454	0.110088	-4.2818
0.0114432	0.0695793	-4.2842
0.0433766	0.0558944	-4.23713
0.183679	0.0995483	-4.472
0.120844	0.080554	-4.34918
0.186424	0.104603	-4.39096
0.278658	0.105286	-4.38666
-0.0495377	-0.127693	-3.7441
-0.030995	0.0313874	-3.78268
-0.0795461	0.040373	-3.8776
-0.110599	0.0989938	-3.83801
-0.042317	0.0242277	-4.03042
-0.0752797	0.0233708	-3.97119
-0.115393	0.0400176	-3.93541
-0.0944419	0.0185449	-4.02917
-0.102721	-0.0126326	-4.08934
-0.0523702	-0.00406006	-4.09448
-0.243499	-0.0663093	-3.89191
-0.143455	-0.0392688	-3.97655
-0.171833	-0.0352924	-3.90825
-0.146069	-0.0551808	-3.83344
''Abn884
0.25087	-0.150796	-4.91214
-0.213106	-0.275253	-4.36783
0.586715	0.0641386	-4.65441
0.145171	-0.0408664	-4.04082
0.608397	-0.279232	-4.15406
0.531887	0.0862217	-4.16201
0.543075	0.0399037	-4.72325
0.523216	0.158963	-4.63057
0.387631	0.189043	-4.65412
0.406188	0.246833	-4.67494
0.241058	0.114467	-4.58306
0.294774	0.14147	-4.64166
0.284699	0.176129	-4.66273
0.216171	0.117854	-4.62749
0.145436	0.0950375	-4.6315
0.178795	0.0836215	-4.58074
0.308505	0.104801	-4.81164
0.24928	0.111215	-4.70138
0.305466	0.115812	-4.72177
0.398301	0.105772	-4.74393
0.00169888	-0.0960755	-4.07661
0.0419448	0.050831	-4.09392
0.00667426	0.0926721	-4.21994
-0.0328197	0.140149	-4.16876
0.0479299	0.133796	-4.34591
0.00304771	0.0946312	-4.304
-0.0216631	0.0929084	-4.26235
0.0128079	0.0676987	-4.37565
-0.000611286	0.0747767	-4.46956
0.04886	0.0654121	-4.42826
-0.147481	0.00360385	-4.27315
-0.0603115	0.0225079	-4.34171
-0.0795307	0.0577126	-4.25375
-0.0608	-0.00421232	-4.19
''Abn885
0.4458	-0.193643	-4.572
-0.303538	-0.13036	-4.61371
0.441748	0.114851	-4.07131
-0.301174	0.1485	-4.09851
0.0326012	-0.234807	-3.76019
0.0528294	0.233862	-3.90672
0.497778	0.0884222	-4.19554
0.428956	0.243077	-4.22039
0.367376	0.199592	-4.30777
0.434861	0.272899	-4.31223
0.225964	0.144219	-4.34428
0.311219	0.152756	-4.34966
0.344756	0.173347	-4.37818
0.255625	0.134813	-4.41286
0.20619	0.120485	-4.47877
0.186044	0.111457	-4.4077
0.486437	0.0826131	-4.435
0.361466	0.0792906	-4.43907
0.425939	0.0959842	-4.3955
0.459919	0.117606	-4.32667
-0.340271	0.135567	-4.23513
-0.211939	0.290132	-4.26907
-0.193061	0.21917	-4.35282
-0.224239	0.304502	-4.34823
-0.0646917	0.18101	-4.36418
-0.143373	0.18082	-4.36725
-0.15672	0.191058	-4.40852
-0.0696172	0.145235	-4.43089
-0.0278333	0.119626	-4.4905
-0.0084608	0.108945	-4.42298
-0.316879	0.141419	-4.48096
-0.172566	0.134079	-4.45405
-0.240194	0.164566	-4.43011
-0.290072	0.160691	-4.37657
''Abn886
0.406488	-0.0349936	-5.33083
-0.28345	-0.24788	-4.87572
0.618111	0.0968173	-4.90295
-0.0153996	-0.114578	-4.45298
0.510662	-0.281841	-4.4422
0.451671	0.0400816	-4.39432
0.581749	0.105691	-5.0113
0.50333	0.229715	-4.96208
0.383307	0.260837	-4.99975
0.390191	0.325522	-5.01734
0.205814	0.182508	-4.96488
0.229526	0.240778	-5.0096
0.293044	0.293564	-5.0205
0.199659	0.176271	-5.01815
0.119836	0.162534	-5.076
0.132532	0.144007	-4.99836
0.383949	0.210254	-5.18708
0.277483	0.172951	-5.09348
0.362299	0.206818	-5.10997
0.442817	0.201107	-5.09052
-0.13719	-0.101175	-4.52843
-0.107776	0.0425674	-4.52456
-0.127665	0.104929	-4.65807
-0.196412	0.152548	-4.6187
-0.0116723	0.129807	-4.7707
-0.101448	0.125645	-4.71273
-0.133228	0.143895	-4.70674
-0.0637762	0.10574	-4.81984
-0.0573159	0.10926	-4.9351
-0.00738962	0.117623	-4.90639
-0.280521	0.00109231	-4.75899
-0.129889	0.0453148	-4.79746
-0.198949	0.0315304	-4.73444
-0.204966	-0.00558962	-4.66143
''Abn889
0.217954	-0.306691	-4.42164
0.234202	-0.0936055	-5.30157
-0.273314	0.105527	-4.40114
-0.207297	0.263248	-5.18392
-0.626767	-0.0986805	-4.86763
-0.436543	0.306798	-4.76173
-0.161045	0.00512336	-4.33992
-0.0376287	0.197681	-4.361
0.0588731	0.174889	-4.41488
0.0686692	0.210167	-4.35709
0.114438	0.200631	-4.55888
0.104251	0.157218	-4.46214
0.092279	0.148434	-4.41885
0.144351	0.105119	-4.54904
0.213071	0.100738	-4.609
0.160995	0.100733	-4.63468
0.191538	-0.00537794	-4.36508
0.171938	0.060256	-4.48865
0.144099	0.0376727	-4.40345
0.0466649	0.0224491	-4.34831
-0.122828	0.255292	-5.22142
-0.0590158	0.367888	-5.12549
0.0356587	0.324487	-5.04593
0.0747661	0.398136	-5.07715
0.116004	0.201097	-4.90826
0.130191	0.248857	-4.98334
0.120237	0.281243	-5.00377
0.156797	0.167769	-4.95793
0.233528	0.116857	-4.89797
0.168039	0.128055	-4.88815
0.189755	0.192999	-5.17456
0.15125	0.170259	-5.04323
0.130732	0.228653	-5.12647
0.0600523	0.228707	-5.19076
''Abn891
0.274968	-0.292769	-4.39178
0.281541	-0.118667	-5.26127
-0.147352	0.108246	-4.32132
-0.119183	0.300366	-5.11646
-0.575474	-0.054897	-4.80844
-0.330831	0.325526	-4.71149
-0.0270691	-0.00406795	-4.26954
0.0558383	0.210895	-4.32914
0.153906	0.202214	-4.4048
0.201569	0.259497	-4.34089
0.214249	0.185542	-4.53088
0.173686	0.136897	-4.48137
0.226929	0.17425	-4.43124
0.250596	0.104767	-4.57875
0.339086	0.0628851	-4.63273
0.293528	0.0803892	-4.66574
0.300756	0.0109177	-4.34424
0.27058	0.0545256	-4.49619
0.255281	0.0494601	-4.3975
0.165597	0.0554869	-4.33763
-0.00706614	0.22969	-5.21617
0.0907207	0.382092	-5.06074
0.184156	0.327259	-4.99758
0.224488	0.41179	-5.03778
0.210336	0.219444	-4.87268
0.222577	0.275555	-4.96539
0.261376	0.291517	-4.97189
0.268988	0.175934	-4.89856
0.348609	0.123655	-4.85472
0.262286	0.150656	-4.85672
0.291126	0.19837	-5.14778
0.289152	0.160285	-5.03466
0.254218	0.214337	-5.08469
0.183593	0.240538	-5.14065
''Abn892
0.258227	-0.123468	-4.71228
-0.134116	-0.203069	-3.99853
0.513526	0.333872	-4.49538
0.174269	0.258072	-3.83932
0.69501	0.0911256	-4.01399
0.405283	0.445084	-4.11315
0.476089	0.242029	-4.61073
0.298	0.426549	-4.55174
0.221345	0.340326	-4.54598
0.206739	0.437794	-4.61162
0.132664	0.318755	-4.47266
0.180313	0.275205	-4.51711
0.183865	0.315362	-4.56339
0.117521	0.208736	-4.47256
0.0424789	0.154528	-4.47441
0.0746141	0.18891	-4.43641
0.208658	0.182364	-4.69132
0.16913	0.199178	-4.56481
0.208565	0.23636	-4.63023
0.281285	0.260362	-4.63374
0.0172793	0.112643	-3.82557
-0.0310757	0.33156	-3.92428
-0.0560296	0.285333	-4.01747
-0.133806	0.350554	-4.00999
-0.0295593	0.248742	-4.14885
-0.0833081	0.231541	-4.11538
-0.0866348	0.261046	-4.05544
-0.0483326	0.188195	-4.17413
-0.0694311	0.131769	-4.2428
-0.0300101	0.168451	-4.24201
-0.18163	0.0874942	-4.00746
-0.0902797	0.129573	-4.09803
-0.125817	0.151411	-4.02593
-0.0970785	0.151723	-3.96496
''Abn894
0.127433	-0.222614	-4.27145
0.412966	-0.10109	-5.02773
-0.224729	0.231949	-4.33794
0.0238124	0.378169	-5.05529
-0.511058	0.0819765	-4.88483
-0.279813	0.477794	-4.74604
-0.12252	0.142305	-4.27056
-0.105499	0.266679	-4.29958
0.0399927	0.269511	-4.31362
0.0559454	0.308375	-4.24594
0.115331	0.264215	-4.42451
0.0726149	0.210475	-4.37375
0.0801934	0.237019	-4.3298
0.157351	0.181601	-4.43131
0.180072	0.0980107	-4.48757
0.147178	0.169644	-4.49695
0.11708	0.0771689	-4.21357
0.128261	0.120339	-4.34509
0.0968283	0.16626	-4.27115
-0.0135502	0.120162	-4.24982
0.175648	0.299392	-5.08475
0.152032	0.389143	-5.01295
0.251594	0.352579	-4.90509
0.303132	0.426797	-4.93483
0.247587	0.317865	-4.75853
0.256312	0.291628	-4.86446
0.320495	0.341633	-4.84989
0.277542	0.231278	-4.78501
0.312966	0.169569	-4.72598
0.233026	0.201062	-4.72567
0.386418	0.206116	-5.00051
0.314324	0.209187	-4.86582
0.325156	0.234074	-4.96261
0.277391	0.275988	-5.01325
''Abn895
0.175913	0.139246	-3.22193
-0.385342	0.153336	-3.31176
0.0996635	0.300013	-2.88758
-0.3972	0.318994	-2.9485
-0.190417	0.0314349	-2.70677
-0.174162	0.343097	-2.73907
0.166988	0.216353	-2.95698
0.0717006	0.380586	-2.9423
0.0622701	0.360647	-3.00198
0.105552	0.401077	-3.00634
-0.0216104	0.368063	-3.04091
0.0208236	0.359956	-3.03718
0.0605543	0.352983	-3.0373
-0.00934713	0.313468	-3.09707
-0.0291892	0.310319	-3.14465
-0.0481841	0.309411	-3.10589
0.153024	0.312154	-3.11611
0.049607	0.305093	-3.10393
0.0976298	0.319657	-3.0764
0.135097	0.305885	-3.02741
-0.454785	0.229624	-3.04858
-0.371179	0.407615	-3.02442
-0.336597	0.366464	-3.07094
-0.364121	0.419167	-3.07489
-0.232259	0.3465	-3.08603
-0.302557	0.337672	-3.09185
-0.31611	0.362035	-3.10435
-0.248396	0.31633	-3.13851
-0.201078	0.313132	-3.18299
-0.194406	0.307643	-3.14229
-0.387451	0.326145	-3.2025
-0.307784	0.307003	-3.16401
-0.355743	0.326802	-3.14868
-0.400381	0.314735	-3.11858
''Abn2439
0.118263	-0.00256268	-5.47244
-0.444551	-0.111197	-4.81287
0.481497	0.330927	-5.01458
-0.0219925	0.235814	-4.4633
0.487448	-0.103024	-4.55447
0.411355	0.321165	-4.59179
0.457015	0.289203	-5.16201
0.372585	0.438692	-5.165
0.260561	0.443895	-5.16577
0.289526	0.497212	-5.20738
0.118542	0.367186	-5.05962
0.149598	0.350164	-5.1231
0.142448	0.440559	-5.18518
0.0625846	0.341544	-5.14728
-0.00880744	0.309687	-5.15733
0.00452982	0.285636	-5.08276
0.21755	0.358395	-5.36263
0.155441	0.311687	-5.22568
0.226895	0.355032	-5.27446
0.319228	0.337472	-5.2603
-0.170932	0.163344	-4.48974
-0.196305	0.377277	-4.56013
-0.193605	0.355121	-4.66356
-0.253225	0.408249	-4.62773
-0.117241	0.314145	-4.82628
-0.184118	0.305332	-4.75369
-0.241614	0.335811	-4.76121
-0.193196	0.269846	-4.86172
-0.222462	0.247985	-4.93248
-0.131109	0.247608	-4.9251
-0.373842	0.221709	-4.6922
-0.253733	0.222179	-4.7657
-0.315124	0.232082	-4.69073
-0.269285	0.204368	-4.6029
''Abn2954
0.514487	-0.0981633	-4.32699
-0.221805	0.0012691	-4.1526
0.612962	0.14758	-3.83114
-0.0377304	0.252583	-3.70132
0.320838	-0.120117	-3.52244
0.314776	0.273383	-3.57093
0.651091	0.0838207	-3.96793
0.622436	0.27102	-3.99208
0.547175	0.290693	-4.07563
0.601879	0.316265	-4.05808
0.392779	0.278249	-4.10202
0.471	0.251545	-4.11825
0.541844	0.277515	-4.13097
0.389605	0.251596	-4.16057
0.334136	0.242745	-4.20773
0.343674	0.260384	-4.15431
0.569779	0.187773	-4.22006
0.454371	0.205029	-4.18813
0.548959	0.215348	-4.16336
0.603733	0.19945	-4.10851
-0.125976	0.22161	-3.77884
-0.0891195	0.36774	-3.84346
-0.0392107	0.379935	-3.9535
-0.0757247	0.413179	-3.93467
0.0776964	0.311069	-4.0264
-0.00649018	0.327872	-4.03489
-0.029982	0.374393	-4.00631
0.0605966	0.295084	-4.09
0.0970791	0.267855	-4.16696
0.127629	0.272725	-4.11162
-0.147886	0.279926	-4.05415
-0.0226772	0.26721	-4.08125
-0.0984197	0.298876	-4.03995
-0.123457	0.294776	-3.96184
''Abn3055
-0.165169	-0.37074	-4.26294
0.401032	-0.218706	-4.7339
-0.402751	0.167298	-4.44923
0.141176	0.291894	-4.89954
-0.401649	0.107723	-5.02853
-0.227195	0.421567	-4.78435
-0.380269	0.0649799	-4.3561
-0.305145	0.188578	-4.30547
-0.161505	0.139104	-4.25109
-0.172686	0.179846	-4.20657
-0.020102	0.104047	-4.3494
-0.0823035	0.0913254	-4.29784
-0.10361	0.0929163	-4.22961
-0.0136189	0.0391356	-4.31677
0.0412133	-0.0179343	-4.32119
0.0265135	0.0366569	-4.35715
-0.194671	-0.0441125	-4.19379
-0.11698	-0.0391355	-4.26612
-0.171866	0.0173009	-4.21726
-0.228487	0.0283386	-4.26461
0.230231	0.22831	-4.85742
0.267258	0.325805	-4.7017
0.280616	0.2649	-4.61131
0.322614	0.312015	-4.60161
0.203146	0.182712	-4.52201
0.220152	0.164452	-4.57148
0.285588	0.20125	-4.56994
0.227677	0.0789922	-4.51346
0.21826	0.0253487	-4.47287
0.175857	0.052086	-4.48384
0.375466	0.099396	-4.66568
0.280629	0.0920712	-4.59076
0.313839	0.114151	-4.64656
0.307745	0.171026	-4.70979
''Abn3056
0.413963	-0.306791	-4.10252
0.00931033	-0.0423694	-4.6643
0.0735314	-0.0135365	-3.77382
-0.297219	0.222612	-4.28793
-0.451983	-0.201504	-3.94325
-0.268754	0.219366	-3.88812
0.169089	-0.0887143	-3.78497
0.251574	0.076436	-3.8429
0.277214	0.0665972	-3.94784
0.342016	0.105741	-3.91253
0.226958	0.0639196	-4.06296
0.305459	0.0854485	-3.9996
0.329479	0.0741053	-3.99934
0.282431	0.0342274	-4.08173
0.301631	0.0412324	-4.15967
0.238374	0.0443751	-4.16152
0.407965	-0.0657572	-3.96945
0.342363	-0.0393841	-4.04238
0.377516	-0.0275538	-3.97236
0.316516	-0.0606397	-3.90846
-0.256954	0.205861	-4.41366
-0.121678	0.318765	-4.36657
-0.0245516	0.276647	-4.38573
-0.0308234	0.370277	-4.39968
0.0732849	0.180807	-4.31901
0.0138595	0.215966	-4.37543
0.0585566	0.279109	-4.39982
0.0962097	0.169214	-4.36447
0.157183	0.133624	-4.3713
0.135516	0.105469	-4.32438
0.0225405	0.222083	-4.56626
0.0517776	0.173862	-4.46491
0.0127997	0.231449	-4.48925
-0.072875	0.233104	-4.4883
''Abn3057
0.64871	-0.232841	-3.04594
0.246012	-0.274495	-2.83745
0.737099	-0.0611069	-2.82464
0.358765	-0.0581354	-2.61937
0.658364	-0.201057	-2.57165
0.580735	0.0118254	-2.63832
0.728327	-0.0998445	-2.90437
0.699913	-0.018973	-2.87309
0.634945	-0.0316559	-2.91878
0.642387	-0.00638314	-2.95028
0.540151	-0.071084	-2.90321
0.572472	-0.0610124	-2.92964
0.594406	-0.0451247	-2.9404
0.545255	-0.08436	-2.93439
0.496113	-0.10327	-2.9592
0.498011	-0.105837	-2.93095
0.632338	-0.0895745	-3.00888
0.578574	-0.104107	-2.96616
0.620946	-0.0862629	-2.96763
0.656801	-0.0873327	-2.95657
0.285112	-0.126236	-2.68686
0.311383	-0.034948	-2.68513
0.317231	-0.0464682	-2.7797
0.282377	-0.0201949	-2.78605
0.381233	-0.0490799	-2.82175
0.337176	-0.069939	-2.81427
0.312096	-0.0550148	-2.81333
0.36874	-0.0805472	-2.84946
0.379549	-0.104061	-2.9012
0.398038	-0.101227	-2.87025
0.244615	-0.119291	-2.82053
0.310104	-0.114602	-2.83447
0.286352	-0.0957286	-2.80991
0.277995	-0.105314	-2.77182
''Abn3058
-6.11922	1.75422	-10.3519
-8.36007	1.49106	-9.69049
-5.78859	2.28132	-8.78902
-7.9406	2.09587	-8.058
-6.57138	1.10039	-7.68143
-6.71116	2.40915	-7.78406
-5.68956	2.17342	-9.18658
-6.00408	2.69886	-9.27518
-6.28638	2.71534	-9.50805
-6.10714	2.86962	-9.60372
-6.60821	2.48519	-9.47391
-6.48287	2.63317	-9.61128
-6.35727	2.60573	-9.65924
-6.6711	2.49098	-9.72182
-6.87946	2.41764	-9.88109
-6.82988	2.42688	-9.65965
-6.08835	2.44751	-10.0682
-6.413	2.41315	-9.89488
-6.20552	2.47047	-9.91195
-6.01333	2.46201	-9.70711
-8.24283	1.98466	-8.50626
-8.07127	2.46988	-8.66555
-7.96803	2.51816	-9.01964
-8.07735	2.60617	-8.96908
-7.6631	2.3817	-9.13112
-7.81682	2.42541	-9.1464
-7.92189	2.52113	-9.18437
-7.7301	2.36144	-9.36751
-7.60618	2.33025	-9.6285
-7.53371	2.34496	-9.42605
-8.34803	2.20904	-9.4018
-8.0138	2.22273	-9.3752
-8.14503	2.26359	-9.27605
-8.22431	2.24005	-9.04753
''Abn3060
0.0422689	-0.0664238	-5.12113
0.0243497	-0.285365	-4.29499
0.537127	0.2065	-4.99542
0.551003	0.0120735	-4.25281
0.887359	-0.217967	-4.70097
0.760203	0.186143	-4.59931
0.398102	0.138482	-5.06262
0.352428	0.304822	-4.96262
0.253595	0.257851	-4.89445
0.249027	0.349752	-4.94146
0.241112	0.175617	-4.77453
0.233872	0.214048	-4.86694
0.197966	0.243299	-4.86498
0.159726	0.134622	-4.80982
0.0981836	0.109561	-4.75388
0.163126	0.0897938	-4.75156
0.124604	0.168419	-5.0274
0.147812	0.146228	-4.9033
0.186989	0.201994	-4.97265
0.237057	0.176975	-5.0127
0.438363	-0.0123615	-4.21724
0.311886	0.143374	-4.23986
0.249599	0.133776	-4.31407
0.214197	0.17159	-4.2738
0.233214	0.0656905	-4.50896
0.23004	0.0628765	-4.42034
0.221602	0.111514	-4.37035
0.185107	0.0517801	-4.47594
0.108286	0.0527988	-4.53136
0.155593	0.0490544	-4.53947
0.129357	-0.0223763	-4.25334
0.143061	0.00750604	-4.3669
0.170099	0.0120498	-4.29997
0.226458	-0.0144358	-4.25887
''Abn3072
1.43501	-0.457473	-15.0276
-0.161529	0.587557	-17.0731
0.139856	0.250308	-13.9313
-1.27278	1.19556	-15.7035
-1.56815	-0.307504	-14.5752
-1.02925	1.12777	-14.2673
0.514277	0.0565989	-14.0631
0.563605	0.748655	-14.0068
0.792239	0.798437	-14.4392
0.901521	0.991971	-14.1939
0.608778	0.838358	-14.8857
0.733196	0.759653	-14.672
0.896345	0.971396	-14.5949
0.783961	0.811398	-15.0874
0.904135	0.761575	-15.2948
0.702552	0.717968	-15.2951
1.21508	0.380625	-14.5271
1.0455	0.507795	-14.823
1.0673	0.50363	-14.561
0.928853	0.408712	-14.3366
-1.01678	1.21114	-16.1491
-0.584882	1.73135	-15.681
-0.307957	1.62568	-15.836
-0.32282	1.91536	-15.8564
-0.0723815	1.24614	-15.5956
-0.125278	1.29318	-15.8687
-0.108169	1.59166	-15.8152
0.124646	1.16435	-15.7517
0.411166	1.0993	-15.8613
0.309122	1.05023	-15.7157
-0.212316	1.45105	-16.4708
0.063733	1.26348	-16.0775
-0.205065	1.40433	-16.204
-0.490723	1.3939	-16.2559
''Abn3073
0.691965	-0.175794	-4.28042
-0.0043383	-0.0020624	-4.67251
0.392869	0.0119871	-3.76743
-0.223756	0.22022	-4.17509
-0.119771	-0.234129	-3.78986
-0.0192707	0.172149	-3.77979
0.524015	-0.0406068	-3.85231
0.491227	0.222391	-3.864
0.499603	0.213869	-3.94915
0.561071	0.262348	-3.95707
0.407806	0.16822	-4.10035
0.473822	0.155519	-4.08297
0.524936	0.172572	-4.06119
0.453863	0.145315	-4.15807
0.433428	0.141084	-4.26632
0.397611	0.136805	-4.20978
0.657778	0.0735061	-4.1167
0.549003	0.0840776	-4.15022
0.604377	0.109153	-4.07354
0.589458	0.0587751	-4.01067
-0.21724	0.223598	-4.29529
-0.0660109	0.398966	-4.26015
0.00902302	0.368252	-4.3309
-0.0157616	0.438594	-4.34418
0.127027	0.265349	-4.29523
0.0682813	0.280491	-4.32802
0.0917109	0.306616	-4.37731
0.159836	0.247659	-4.36588
0.244322	0.207328	-4.41135
0.222729	0.202162	-4.36346
-0.000192545	0.291101	-4.53731
0.0878129	0.247474	-4.44086
0.0097631	0.308961	-4.45132
-0.0565941	0.274718	-4.42904
''Abr506
0.295458	0.0686408	-5.67248
-0.495383	0.0421999	-5.24953
0.574115	0.129762	-5.12575
-0.181405	0.126725	-4.71542
0.29787	-0.404524	-4.86429
0.313675	0.0673586	-4.7016
0.565048	0.122201	-5.30344
0.509564	0.338565	-5.17252
0.372842	0.381717	-5.2552
0.446413	0.45922	-5.25905
0.233046	0.317886	-5.24257
0.298033	0.391962	-5.30277
0.35399	0.398107	-5.30246
0.230676	0.329154	-5.29609
0.176103	0.317332	-5.35837
0.132093	0.302105	-5.30467
0.408133	0.301725	-5.50191
0.291936	0.295716	-5.39443
0.378664	0.28929	-5.4003
0.471419	0.245035	-5.38096
-0.330123	0.110472	-4.81222
-0.198626	0.295921	-4.77882
-0.183749	0.342178	-4.92561
-0.209963	0.423794	-4.90011
-0.0869002	0.319935	-5.05524
-0.165013	0.318344	-5.00156
-0.189408	0.363045	-4.98726
-0.159472	0.296228	-5.11009
-0.146585	0.303246	-5.21567
-0.0910769	0.269796	-5.17772
-0.409365	0.276845	-5.05597
-0.264912	0.256997	-5.08861
-0.309508	0.270185	-5.02702
-0.34391	0.230877	-4.93007
''Abw36
0.2386	-0.060276	-5.68544
-0.0682127	-0.38488	-4.99063
0.635374	0.184934	-5.38452
0.357278	-0.0796959	-4.74774
0.814796	-0.299846	-5.08834
0.722661	0.105859	-4.95215
0.570852	0.176755	-5.50573
0.474826	0.351069	-5.38564
0.363343	0.298154	-5.35871
0.358846	0.415546	-5.38095
0.275763	0.189579	-5.28813
0.299629	0.263031	-5.33008
0.298282	0.284648	-5.37881
0.242516	0.178535	-5.33324
0.171706	0.146499	-5.33056
0.199682	0.143562	-5.26936
0.270278	0.228632	-5.55156
0.237307	0.185167	-5.43592
0.292847	0.268634	-5.48141
0.369829	0.231511	-5.50711
0.271124	-0.167843	-4.73054
0.199821	0.0893288	-4.78224
0.137047	0.092572	-4.85316
0.101082	0.128415	-4.7931
0.15828	0.0924914	-5.00565
0.118947	0.054984	-4.91779
0.0559049	0.0904622	-4.89461
0.0685955	0.0410661	-5.02819
0.0406977	0.0393535	-5.09843
0.108988	0.061988	-5.10061
-0.0695104	-0.0815095	-4.85473
0.0252841	-0.0320889	-4.97299
0.0203562	-0.0385105	-4.88435
0.0763917	-0.0718454	-4.8157
''Abw16
0.708208	-0.0284174	-5.47636
0.264718	0.115766	-5.9771
0.347901	0.256356	-5.08283
-0.00444556	0.390441	-5.61747
-0.165212	0.0062331	-5.23205
-0.0564175	0.37316	-5.17854
0.418282	0.177675	-5.09203
0.455231	0.33593	-5.14803
0.56195	0.318201	-5.26807
0.581936	0.375565	-5.20831
0.489769	0.322559	-5.39031
0.534329	0.279699	-5.33042
0.588487	0.324786	-5.31086
0.548377	0.287121	-5.41719
0.542011	0.272737	-5.45941
0.506998	0.281798	-5.46167
0.659927	0.174248	-5.288
0.609197	0.193449	-5.36113
0.624562	0.208617	-5.29424
0.57715	0.20871	-5.25539
0.00743966	0.322313	-5.7343
0.0866416	0.458785	-5.67125
0.22367	0.41979	-5.72486
0.203835	0.493195	-5.76564
0.297433	0.367181	-5.64484
0.259558	0.386087	-5.69803
0.274059	0.427799	-5.72994
0.342834	0.35045	-5.70009
0.391212	0.31219	-5.7136
0.388676	0.314423	-5.66174
0.228639	0.341088	-5.87993
0.294566	0.319695	-5.79528
0.244182	0.370973	-5.80849
0.169217	0.360894	-5.80289
''Abw18
0.343249	-0.199448	-4.79824
-0.385055	-0.140064	-4.32704
0.6007	0.183556	-4.36845
-0.0692863	0.221583	-3.94087
0.434408	-0.0934732	-3.85171
0.415207	0.325901	-3.97741
0.573644	0.115108	-4.5123
0.513428	0.291572	-4.50549
0.401195	0.285511	-4.59404
0.413076	0.332442	-4.64194
0.246887	0.235271	-4.53966
0.289822	0.186804	-4.6025
0.340876	0.244008	-4.59372
0.198606	0.150337	-4.59247
0.119717	0.121885	-4.63983
0.141152	0.137147	-4.55459
0.410772	0.0999241	-4.75158
0.272973	0.116467	-4.65305
0.388377	0.118106	-4.6828
0.458597	0.131659	-4.65115
-0.182334	0.15266	-4.02543
-0.124619	0.340171	-4.09461
-0.141539	0.292549	-4.23194
-0.19187	0.377611	-4.23681
-0.0383687	0.217488	-4.37186
-0.112656	0.253149	-4.34051
-0.150097	0.248153	-4.31631
-0.0858243	0.168214	-4.38483
-0.0940801	0.140729	-4.48736
-0.0304829	0.154565	-4.42908
-0.31915	0.160356	-4.26384
-0.187691	0.140833	-4.31675
-0.251243	0.172138	-4.26675
-0.244488	0.202391	-4.18324
''Abw19
0.512151	-0.299011	-4.66169
0.0932879	-0.096281	-5.27487
0.177723	-0.0175241	-4.25334
-0.303242	0.182113	-4.86055
-0.351061	-0.251039	-4.44998
-0.222613	0.165431	-4.39064
0.308964	-0.0900669	-4.31744
0.309	0.119953	-4.33549
0.354325	0.117848	-4.49116
0.405754	0.211959	-4.43949
0.271905	0.0886316	-4.65256
0.344395	0.0827665	-4.58755
0.377886	0.13917	-4.54114
0.331281	0.0630558	-4.6711
0.354789	0.0425846	-4.75703
0.292507	0.0498492	-4.73616
0.498059	-0.0407993	-4.51625
0.399604	0.0105476	-4.60318
0.421405	0.0101661	-4.52333
0.414121	-0.00311294	-4.43793
-0.241307	0.129996	-5.02292
-0.113017	0.327596	-4.93667
-0.0105504	0.249089	-4.96097
-0.00512069	0.363798	-4.97825
0.0884982	0.18859	-4.8729
0.0372729	0.202508	-4.95463
0.02627	0.259288	-4.98535
0.126484	0.129902	-4.92993
0.196272	0.0959937	-4.9432
0.185308	0.108961	-4.88197
-0.0138866	0.160619	-5.14658
0.0550598	0.152624	-5.02651
-0.00490379	0.190086	-5.09514
-0.0904482	0.186927	-5.07677
''Abw24
0.132353	-0.305902	-3.82753
0.378983	-0.151239	-4.53752
-0.245607	0.0914562	-3.89194
-0.0678964	0.196158	-4.59366
-0.522117	-0.0437249	-4.37896
-0.387526	0.269716	-4.29339
-0.179096	-0.0209288	-3.83388
-0.0850303	0.158244	-3.82501
0.0383509	0.137133	-3.8983
0.0713822	0.174264	-3.80786
0.103815	0.0978451	-4.03089
0.0622932	0.0891315	-3.95822
0.0821909	0.123175	-3.91438
0.116421	0.0488089	-4.00444
0.170685	-0.00346034	-4.03523
0.174338	0.0211883	-4.06641
0.0903563	-0.0439329	-3.81009
0.0896136	-0.0265461	-3.93253
0.0680013	0.0115807	-3.83632
0.00210392	0.00244802	-3.81883
0.0671479	0.150361	-4.64647
0.148505	0.294706	-4.53085
0.21961	0.213305	-4.46432
0.24875	0.279388	-4.49787
0.202387	0.226238	-4.30234
0.181737	0.177132	-4.40693
0.227464	0.182845	-4.43534
0.228364	0.0886598	-4.34644
0.23804	0.0475441	-4.30104
0.205021	0.0720178	-4.28471
0.293427	0.0772149	-4.56233
0.236859	0.0680649	-4.47169
0.268531	0.129547	-4.51588
0.217342	0.131751	-4.56691
''Abw25
0.153241	-0.140168	-4.93222
-0.381531	-0.187444	-4.42459
0.465245	0.248023	-4.4825
-0.101307	0.0512829	-4.03917
0.423051	-0.184186	-4.08216
0.367563	0.150333	-4.0627
0.43809	0.164748	-4.61496
0.305164	0.351555	-4.5889
0.210844	0.312018	-4.59706
0.223182	0.413861	-4.60731
0.128257	0.266275	-4.54612
0.183112	0.280491	-4.57457
0.167202	0.296579	-4.60008
0.116688	0.281729	-4.61669
0.0940235	0.219538	-4.65727
0.070451	0.233244	-4.61777
0.206896	0.230908	-4.7919
0.160624	0.201387	-4.68892
0.205879	0.240814	-4.6896
0.280229	0.278591	-4.67519
-0.206293	0.0198138	-4.11775
-0.234388	0.213403	-4.13912
-0.224218	0.218437	-4.22611
-0.275913	0.259442	-4.19767
-0.159906	0.237978	-4.34832
-0.215113	0.185062	-4.31482
-0.265269	0.217733	-4.31935
-0.188863	0.1613	-4.3993
-0.195911	0.161801	-4.49532
-0.153994	0.177548	-4.43729
-0.355023	0.0702576	-4.29494
-0.257409	0.109025	-4.36813
-0.303451	0.103726	-4.29236
-0.287875	0.0986678	-4.22114
''Abw27
0.204393	-0.129367	-4.59387
-0.420569	-0.0756679	-4.09233
0.453698	0.258751	-4.2885
-0.0643209	0.268606	-3.80166
0.471954	0.0181518	-3.69753
0.308387	0.428332	-3.91779
0.46173	0.156408	-4.38341
0.373647	0.313599	-4.35276
0.205905	0.269716	-4.43288
0.24826	0.3315	-4.50399
0.132801	0.193397	-4.33307
0.183807	0.198807	-4.39389
0.154006	0.246115	-4.45048
0.0880178	0.164775	-4.40276
0.0384446	0.138669	-4.40174
0.0313225	0.114995	-4.35372
0.226131	0.14033	-4.58159
0.137533	0.137844	-4.47879
0.203606	0.18022	-4.52245
0.287589	0.182174	-4.50374
-0.162673	0.20208	-3.78886
-0.151521	0.340772	-3.90589
-0.195794	0.300461	-4.03948
-0.253443	0.36377	-4.03188
-0.107113	0.218828	-4.07825
-0.15292	0.243489	-4.0614
-0.213713	0.264287	-4.08832
-0.139165	0.184221	-4.1189
-0.124422	0.152038	-4.20374
-0.0998375	0.164174	-4.16382
-0.352082	0.166734	-4.04093
-0.242386	0.159268	-4.10614
-0.310098	0.181851	-4.04088
-0.265652	0.215904	-3.97985
''Abw28
0.0690619	-0.349354	-5.16566
0.223289	-0.338719	-5.94837
-0.385363	0.0495166	-5.05057
-0.30465	0.319681	-5.80907
-0.751795	-0.0670018	-5.54627
-0.53264	0.318582	-5.39432
-0.276069	-0.0706725	-4.96948
-0.199587	0.123039	-4.99726
-0.0591226	0.0930748	-5.06167
-0.0312419	0.156369	-4.94907
-0.0163204	0.151252	-5.13133
-0.0481937	0.096954	-5.10842
0.00927883	0.0718963	-5.07461
0.0215995	0.0423839	-5.20818
0.0860146	0.0241137	-5.26783
0.0218847	0.0432718	-5.32166
0.0541812	-0.0880711	-4.97809
0.041289	-0.0105584	-5.11901
0.021096	-0.0147903	-5.02158
-0.0741657	-0.0348019	-4.98769
-0.158835	0.258436	-5.92981
-0.071774	0.407498	-5.7816
0.0326273	0.321686	-5.72719
0.0734396	0.409611	-5.74725
0.00234	0.261303	-5.59224
0.0308131	0.274146	-5.6654
0.0839506	0.292356	-5.68423
0.0520106	0.205158	-5.60217
0.0825262	0.139681	-5.57366
0.0613553	0.160134	-5.54279
0.18534	0.199466	-5.84523
0.0597224	0.196335	-5.73794
0.0908245	0.223915	-5.79349
0.0164527	0.24926	-5.85381
''Abw29
-4.55354	-2.88162	-38.203
-4.04808	-4.39975	-32.5347
-0.330235	-0.219864	-37.4306
-0.937727	-1.34534	-31.8637
2.07133	-2.77751	-34.845
0.893202	0.0720895	-34.3225
-1.30617	-0.504967	-38.029
-1.52807	0.565569	-37.1157
-2.25274	0.0584001	-36.8485
-2.50138	0.78598	-37.1715
-2.68146	-0.70287	-35.9962
-2.67371	-0.325377	-36.6538
-2.8884	-0.158287	-36.7715
-3.05734	-1.06251	-36.2741
-3.50475	-1.29042	-36.136
-3.12801	-1.22405	-35.7742
-3.26764	-0.627472	-38.0842
-3.03347	-0.924037	-37.0183
-2.87017	-0.571997	-37.5214
-2.38938	-0.625197	-37.8493
-1.85672	-1.97935	-31.6471
-2.08177	-0.769171	-32.1042
-2.63933	-1.01516	-32.4831
-2.93583	-0.599503	-32.0492
-2.92661	-1.19271	-33.5029
-3.01107	-1.29332	-32.9262
-3.15126	-1.16727	-32.6977
-3.19127	-1.53416	-33.7213
-3.52097	-1.86741	-34.1566
-3.34965	-1.60693	-34.2252
-3.70713	-2.20545	-31.9193
-3.30746	-1.79783	-32.9856
-3.30541	-1.78642	-32.2898
-2.79581	-2.07666	-31.9374
''Abw30
0.161273	-0.0208917	-6.01119
-0.379098	-0.167397	-5.35289
0.513718	0.2749	-5.60185
0.0328808	0.132884	-5.0039
0.600704	-0.151658	-5.12475
0.488077	0.270448	-5.12529
0.451046	0.243326	-5.75708
0.368136	0.376612	-5.7142
0.239259	0.355518	-5.70374
0.241658	0.442666	-5.74396
0.118486	0.306729	-5.60427
0.161153	0.327111	-5.66332
0.180913	0.377957	-5.69778
0.0851223	0.282753	-5.6551
0.00217075	0.238283	-5.67923
0.0172861	0.241258	-5.6441
0.196723	0.28401	-5.88905
0.149437	0.255662	-5.74407
0.201536	0.292127	-5.79789
0.302984	0.272766	-5.81138
-0.120849	0.0531489	-5.06167
-0.137235	0.236449	-5.08428
-0.163942	0.257412	-5.22924
-0.202792	0.309148	-5.18026
-0.106745	0.271204	-5.33734
-0.170226	0.237671	-5.27037
-0.204859	0.249863	-5.25761
-0.144397	0.224745	-5.38567
-0.149965	0.197425	-5.47502
-0.0999429	0.197828	-5.46456
-0.340491	0.121814	-5.24388
-0.19782	0.142695	-5.32177
-0.25537	0.155798	-5.24364
-0.218483	0.124618	-5.16079
''Abw32
-0.329654	-0.083504	-5.2762
-0.133721	-0.321788	-4.58156
0.163017	0.283916	-5.23957
0.296421	0.067139	-4.57895
0.568747	-0.0122011	-5.10274
0.416801	0.302518	-4.92434
0.0378592	0.24193	-5.29752
0.00042043	0.373008	-5.14091
-0.0932522	0.289572	-5.09189
-0.109145	0.398217	-5.08786
-0.105269	0.174075	-4.97782
-0.136158	0.226464	-5.04013
-0.121438	0.273301	-5.05732
-0.161194	0.142935	-4.98984
-0.196276	0.10562	-4.95952
-0.146522	0.104519	-4.93132
-0.248809	0.218572	-5.21186
-0.184086	0.169389	-5.10852
-0.188667	0.244413	-5.15184
-0.132113	0.261666	-5.20981
0.207323	0.0089402	-4.54521
0.194882	0.154248	-4.54646
0.054931	0.140146	-4.60914
0.0392337	0.19142	-4.52248
-0.0576	0.135637	-4.72423
-0.00597733	0.0846893	-4.65018
-0.00900151	0.124183	-4.60822
-0.0650424	0.0576004	-4.70945
-0.131847	0.0290077	-4.74939
-0.096612	0.0463009	-4.77248
-0.0413094	-0.0217135	-4.49621
-0.0212219	0.00850062	-4.6216
-0.0131677	0.0179856	-4.55413
0.0678664	0.033848	-4.53156
''Abw33
0.298805	0.0507669	-6.45911
-0.589524	-0.0456657	-6.06332
0.635248	0.20345	-5.82771
-0.208558	0.147608	-5.3405
0.412126	-0.323401	-5.36321
0.347889	0.16733	-5.2923
0.642366	0.173604	-5.97105
0.520647	0.387882	-5.91132
0.37273	0.407021	-6.01134
0.415197	0.5081	-6.04035
0.263394	0.288276	-5.99246
0.317834	0.370545	-6.02088
0.286059	0.403038	-6.07352
0.169804	0.309456	-6.07308
0.100071	0.280654	-6.11144
0.0758604	0.232821	-6.0345
0.368759	0.32476	-6.27116
0.241678	0.279188	-6.16336
0.348337	0.343679	-6.15306
0.468915	0.312874	-6.12621
-0.311843	0.0763363	-5.41141
-0.244989	0.320082	-5.47288
-0.265799	0.34682	-5.63805
-0.314684	0.425645	-5.62474
-0.140704	0.250108	-5.74582
-0.236218	0.247632	-5.68604
-0.300419	0.34741	-5.73273
-0.206998	0.263345	-5.84771
-0.172515	0.238683	-5.93579
-0.125155	0.199934	-5.88547
-0.459976	0.227204	-5.74052
-0.320052	0.228763	-5.79338
-0.371688	0.257293	-5.71775
-0.395902	0.217521	-5.6358
''Abw35
-1.56761	-0.0767406	-12.2472
0.201853	-0.735109	-11.2828
-0.858702	1.23421	-12.7147
0.854502	0.618319	-11.7803
0.490797	0.577617	-13.3899
0.359994	1.42632	-12.6401
-1.20139	0.914596	-12.6732
-1.12246	1.1835	-12.1742
-1.07021	0.982562	-12.0087
-1.18995	1.15221	-11.9052
-0.792037	0.768317	-11.7765
-1.00274	0.847452	-11.9044
-1.06943	0.910138	-11.8502
-0.914718	0.6513	-11.7546
-0.853944	0.417113	-11.5392
-0.755342	0.488667	-11.6509
-1.4462	0.642769	-12.0188
-1.0688	0.631161	-11.8464
-1.22879	0.725303	-12.0181
-1.24455	0.815734	-12.2232
0.777587	0.276559	-11.5209
0.543398	0.627576	-11.3311
0.293257	0.534433	-11.257
0.303476	0.624546	-11.0684
-0.102639	0.543294	-11.3662
0.0352587	0.501467	-11.2882
0.105646	0.477885	-11.1597
-0.152784	0.367148	-11.2962
-0.428494	0.236102	-11.2627
-0.295125	0.360615	-11.4226
0.336194	0.0534478	-11.004
0.0350792	0.217976	-11.239
0.256871	0.221495	-11.1503
0.469393	0.277075	-11.2582
''Abw37
0.1202	0.102846	-5.16812
0.0692819	-0.0684393	-4.42553
0.606397	0.394966	-5.07991
0.559702	0.223021	-4.367
0.839356	-0.0307425	-4.76516
0.772851	0.409927	-4.67696
0.527912	0.379646	-5.18419
0.469347	0.530122	-5.00821
0.341736	0.509922	-4.98264
0.325124	0.606686	-5.01636
0.303179	0.422054	-4.90989
0.297087	0.424627	-4.97594
0.248167	0.454449	-4.96816
0.235463	0.364125	-4.91864
0.173988	0.325036	-4.88951
0.212764	0.309476	-4.87001
0.196	0.418108	-5.15838
0.241495	0.366295	-5.0274
0.260568	0.417233	-5.10241
0.322628	0.426495	-5.1405
0.455045	0.153132	-4.29361
0.389478	0.407199	-4.36318
0.305202	0.357531	-4.43701
0.268268	0.434875	-4.37755
0.271296	0.31866	-4.57302
0.280965	0.280924	-4.4741
0.23822	0.321642	-4.47523
0.219786	0.273043	-4.57039
0.16156	0.241834	-4.62583
0.234678	0.249899	-4.63811
0.154613	0.223025	-4.35492
0.217383	0.229873	-4.48512
0.212281	0.254351	-4.39029
0.276159	0.248937	-4.32766
''Abw38
2.02074	1.47048	-6.05891
1.62417	1.54976	-6.30881
1.85569	1.56482	-5.75392
1.46622	1.6678	-6.01251
1.53195	1.39899	-5.753
[truncated: 6,504 more rows]
